# Supplementary material for: Global and unbiased detection of splice junctions from RNA-seq data
Source: Genome Biol. 2010 Mar 17;11(3):R34. doi: 10.1186/gb-2010-11-3-r34 (PMC2864574; doi:10.1186/gb-2010-11-3-r34)
Supplement: Additional file 1 — SplitSeek. The SplitSeek program code, released as free software under version 3 of the GNU General Public License [19]. [file gb-2010-11-3-r34-S1.gz]

Archive with 6 entries (5 files):
- splitseek_v1.3.0_GB
- splitseek_v1.3.0_GB/README
- splitseek_v1.3.0_GB/splitseek.pl
- splitseek_v1.3.0_GB/._SplitSeek_manual.pdf
- splitseek_v1.3.0_GB/SplitSeek_manual.pdf
- splitseek_v1.3.0_GB/splitseek_solid_get_splice_candidates.pl
