# Supplementary material for: Global and unbiased detection of splice junctions from RNA-seq data
Source: Genome Biol. 2010 Mar 17;11(3):R34. doi: 10.1186/gb-2010-11-3-r34 (PMC2864574; doi:10.1186/gb-2010-11-3-r34)
Supplement: Additional file 1 — SplitSeek. The SplitSeek program code, released as free software under version 3 of the GNU General Public License [19]. [file gb-2010-11-3-r34-S1.gz › splitseek_v1.3.0_GB/splitseek.pl]

#!/usr/bin/perl -w

# Copyright (C) 2009, 2010 Adam Ameur

# This program is free software: you can redistribute it and/or modify
# it under the terms of the GNU General Public License as published by
# the Free Software Foundation, either version 3 of the License, or
# (at your option) any later version.
#
# This program is distributed in the hope that it will be useful,
# but WITHOUT ANY WARRANTY; without even the implied warranty of
# MERCHANTABILITY or FITNESS FOR A PARTICULAR PURPOSE.  See the
# GNU General Public License for more details.
#
# You should have received a copy of the GNU General Public License
# along with this program.  If not, see <http://www.gnu.org/licenses/>.


#######################################################################################
##
## SplitSeek: Global and unbiased detection of splice junctions from RNA-seq data
##
## File: splitseek.pl
##
## Version: 1.3.0
##
## Description: Takes a file containing genomic locations of split reads as input
## (e.g. created by splitseek_preproc_solid.pl), and outputs a file with predicted
## exon-exon boundaries.
##
## Input: BEDPE file containing the following 10 tab delimited columns:
##  'chr1' 'start1' 'end1' 'chr2' 'start2' 'end2' 'name' 'score' 'strand1' 'strand2'
##
## Output: SplitSeek output two types of files
##
##   1. A BEDPE file with one line for each predicted junction:
##    'chr1' 'start1' 'end1' 'chr2' 'start2' 'end2' 'name' 'score' 'strand1' 'strand2' 'opp'
##     'r1chr' - chromosome for 1st part of exon-exon boundary
##     'r1start' - start position for 1st part of exon-exon boundary
##     'r1end' - end position 1st part of exon-exon boundary
##     'r2chr' - chromosome for 2nd part of exon-exon boundary
##     'r2start' - start position for 2nd part of exon-exon boundary
##     'r2end' - end position 2nd part of exon-exon boundary
##     'name' - a unique idenfifies for each prediction
##     'score' - number of reads covering the junction
##     'strand1' - consensus strand for r1 (if strand option is used)
##     'strand2' - consensus strand for r2 (if strand option is used)
##     'opp' - number reads where the split alignments are on opposite strands
##
##   2. The reults are also written to a BED track file that can be
##      uploaded in the UCSC genome browser. This may require that a 'chromosome map'
##      file is given as input containing information on chromosome names.
##
####################################################################################

use strict;
use warnings;
use Getopt::Long;
use Pod::Usage;

my $splitSeekVersion = "version 1.3.0";

# Read command line arguments
my ($in_file, $out_file, $min_members, $min_unique_starts, $max_dist_in_group, $chrmap_file, $max_dist_out, $strand_specific, $report_opp_strand, $silent) = get_args_and_error_check();

unless($silent){
	print STDOUT "--- Running SplitSeek $splitSeekVersion ---\n";
}

#####################
##
## Read chrmap file
##
######################

# A map 'chr' -> 'output_chr'. The reason why this is needed is that chromosomes
# names may be non-standard in the input file. For example, human 'chr23' should
# be mapped to 'chrX'.
my %chrmap;

# A hash containing the start position for each region,
# if the mapping done against smaller regoins and not the whole genome.
my %chroffset;

read_chrmapfile();

####################
##
## Read infile
##
####################

unless($silent){
	print STDOUT " Reading data from $in_file\n";
}

my %split_reads; # Store all reads in this hash (if strand option not set)
my %split_readsPlus; # Store plus strand reads in this hash (if strand option set)
my %split_readsMinus; # Store minus strand reads in this hash (if strand option set)

read_infile();

#####################
##
## Group split reads
##
#####################

unless($silent){
	print STDOUT " Grouping split reads\n";
}

my %grouped_junctions; # Store values: group_id -> split2 -> split1 in hash table for each group

# Process each strand separately
if(defined($strand_specific)){
	unless($silent){
		print STDOUT " Plus strand...\n";
	}
	group_reads(\%split_readsPlus);
	unless($silent){
		print STDOUT " Minus strand...\n";
	}
	group_reads(\%split_readsMinus);
}
# Process all reads regardless of strand
else{
	group_reads(\%split_reads);
}

#######################################
##
## Compute junctions and write output
##
#######################################

unless($silent){
	print STDOUT " Computing junctions and writing output\n";
}

compute_junctions_and_write_output();

#######################
##
## End of main program
##
#######################


# Read info about chromosomes and sizes if a chrmap_file was given
sub read_chrmapfile{

	if(defined($chrmap_file)){
		unless($silent){
			print STDOUT " Reading chromosome information from $chrmap_file\n";
		}
		open(CHRMAP_FILE,$chrmap_file) or die "Can't open file: $chrmap_file\n";
		
		while(!eof(CHRMAP_FILE)){
			my $line = <CHRMAP_FILE>;
			my $chrmap_ok = 0;
			if($line =~ /^(chr\S*)\t(chr\S*)\s*$/){
				my $chr_old = $1;
				my $chr_new = $2;
				
				$chrmap{$chr_old} = $chr_new;
				$chrmap_ok=1;
			}
			# chrmap file contains a fourth column with start positoins... 
			if($line =~ /^(chr\S*)\t(chr\S*)\t(\d+)\s*$/){
				my $chr_old = $1;
				my $chr_new = $2;
				my $chr_start = $3;
				
				$chrmap{$chr_old} = $chr_new;
				$chroffset{$chr_old} = $chr_start;
				$chrmap_ok=1;
			}
			if(!$chrmap_ok){
				die "Error in chrmap file at line: $line";
			}
		}
		
		close(CHRMAP_FILE);
	}
}
	
sub read_infile{
	
	open(IN_FILE,$in_file) or die "Can't open file: $in_file\n";
	
	# Read header
	my $header = <IN_FILE>;

	
	if(!($header =~ /^\s*chr1\s+start1\s+end1\s+chr2\s+start2\s+end2\s+name\s+score\s+strand1\tstrand2\s*$/)){
		die "Error in header: $header\n";
	}
	
	my $nr_mapped=0;
	
	while(!eof(IN_FILE)){
		
		my $line = <IN_FILE>;
		
		if($line =~ /^(chr[^\t]+)\t(\d+)\t(\d+)\t(chr[^\t]+)\t(\d+)\t(\d+)\t([^\t]+)\t(\d+)\t([+-\.])\t([+-\.])\s+$/){
			my $chr1 = $1;
			my $start1 = $2;
			my $end1 = $3;
			my $chr2 = $4;
			my $start2 = $5; 
			my $end2 = $6;
			my $name = $7;
			my $score = $8;
			my $strand1 = $9;
			my $strand2 = $10;

			my $len1 = $end1-$start1;
			my $len2 = $end2-$start2;

			## Adjust start positions since 0-based coordinates are used in BEDPE format
			$start1 = $start1+1;
			$start2 = $start2+1;
						
			# Translate the chromosome names if a chrmap has been defined
			if(defined($chrmap_file)){
				if(defined($chrmap{$1})){
					$chr1 = $chrmap{$1};
					if(defined($chroffset{$1})){
						$start1 += $chroffset{$1}; 
					}
				}
				else{
					unless($silent){
					print STDERR "Warning! $1 not in chrmap file on line: $line";
					}
				}
				
				if(defined($chrmap{$4})){
					$chr2 = $chrmap{$4};
					if(defined($chroffset{$4})){
						$start2 += $chroffset{$4}; 
					}
				}
				else{
					unless($silent){
						print STDERR "Warning! $4 not in chrmap file on line: $line";
					}
				}
			}
			
			# Store split1 -> split2. Make sure that start position of split1 is less than for split2
			# to avoid that the same split read is duplicated in the map.
			my $key_chr;
			my $key_pos;
			my $key_strand;
			my $val;
			
			if($start1<$start2){
				$val = $len1."|".$strand1."|".$chr2."|".$start2."|".$len2."|".$strand2;
				$key_chr = $chr1;
				$key_pos = $start1+$len1;
				$key_strand = $strand1;
			}
			
			if($start2<$start1){
				$val = $len2."|".$strand2."|".$chr1."|".$start1."|".$len1."|".$strand1;
				$key_chr = $chr2;
				$key_pos = $start2+$len2;
				$key_strand = $strand2;
			}

			if($start1 == $start2){
				unless($silent){
					print STDERR "Warning: The two split alignments were mapped to the same position at line:\n $line\n";
				}
			}
			else{
				$nr_mapped++;
				
				# Store strand specific split reads if strand option set...
				if(defined($strand_specific)){
					my $strandOK = 0;
					if($key_strand eq "+"){
						unless(defined($split_readsPlus{$key_chr}{$key_pos})){
							$split_readsPlus{$key_chr}{$key_pos}=[($val)];
						}
						else{
							push @{$split_readsPlus{$key_chr}{$key_pos}}, $val;
						}
						$strandOK = 1;
					}
					if($key_strand eq "-"){
						unless(defined($split_readsMinus{$key_chr}{$key_pos})){
							$split_readsMinus{$key_chr}{$key_pos}=[($val)];
						}
						else{
							push @{$split_readsMinus{$key_chr}{$key_pos}}, $val;
						}
						$strandOK = 1;
					}
					if(!$strandOK){
						die "Error on line: $line\n Strand must be either '+' or '-'\n";
					}
				}
				# else store all reads.
				else{
					unless(defined($split_reads{$key_chr}{$key_pos})){
						$split_reads{$key_chr}{$key_pos}=[($val)];
					}
					else{
						push @{$split_reads{$key_chr}{$key_pos}}, $val;
					}
				}
			}
			
		}
		
		else{
			die "Error in input file: $line";
		}
		
	}
	
	close(IN_FILE);
}

sub group_reads{

	# Read hash reference argument
	my ($split_reads_hash_ref) = @_;
	
	# De-reference the hash
	my %split_reads_hash = %$split_reads_hash_ref;
	
    # Group the members of the split reads map so they are separated by at most 'max_dist_in_group'.
    # Each group will contain a number of split reads where the first part of the alignment supports
    # the existance of an exon boundary. A group must contain a minimal number of members. 
	
	my $group_id = scalar(keys %grouped_junctions);
	
	foreach my $chr (sort keys %split_reads_hash){
		
		my @anchor1_ends = sort {$a <=> $b} keys %{$split_reads_hash{$chr}};
		
		my $i=0;
		
		while($i<=@anchor1_ends){
			
			my $curr_end = $anchor1_ends[$i]; # Potential start position of new group
						
			# Check if there are enough reads close to the potential start position
			# to result in a new group.
			my $min_group_size=0;
			
			my $tmp=$i;
			
			while($anchor1_ends[$tmp]-$curr_end<=$max_dist_in_group){
				
				my @tmp_members_at_pos = @{$split_reads_hash{$chr}{$anchor1_ends[$tmp]}};
				
				$min_group_size += @tmp_members_at_pos;
				$curr_end = $anchor1_ends[$tmp];
				$tmp++;
				last if !defined($anchor1_ends[$tmp]);
			}
			
			# Potential group found...
			if($min_group_size>=$min_members){
				
				my $j=$i;
				
				while($anchor1_ends[$j]-$curr_end<=$max_dist_in_group){
					
					my @members_at_pos = @{$split_reads_hash{$chr}{$anchor1_ends[$j]}};
					
					for my $tmp (@members_at_pos){
						my @tmp_array = ($tmp =~ /([^\|]+)/g);
						my $align1_len = $tmp_array[0]; # Length of 1st split
						my $align1_strand = $tmp_array[1]; # Strand of 1st split
						my $align2_chr = $tmp_array[2]; # Chromosome for 2nd split
						my $align2_start = $tmp_array[3]; # Start position for 2nd split
						my $align2_len = $tmp_array[4]; # Length of 2nd split
						my $align2_strand = $tmp_array[5]; # Strand of 2nd split
						
						my $group_val = "$align2_len|$align2_strand|$chr|$anchor1_ends[$j]|$align1_len|$align1_strand";
						
						unless(defined($grouped_junctions{$group_id}{$align2_chr}{$align2_start})){
							$grouped_junctions{$group_id}{$align2_chr}{$align2_start}=[($group_val)];
						}
						else{
							push @{$grouped_junctions{$group_id}{$align2_chr}{$align2_start}}, $group_val;
						}
					}
					
					$j++;
					
					last if !defined($anchor1_ends[$j]);
				}
				
				$group_id++;
				$i=$j;
			}
			# No group found
			else{
				$i++;
			}
			last if !defined($anchor1_ends[$i]);
		}
	}
}

sub compute_junctions_and_write_output{

	# function to comopute median of the values in an array
	sub median {
		@_ == 1 or die ('Sub usage: $median = median(\@array);'); 
		my ($array_ref) = @_; 
		my $count = scalar @$array_ref; 
        # Sort a COPY of the array, leaving the original untouched 
		my @array = sort { $a <=> $b } @$array_ref; 
		if ($count % 2) { 
			return $array[int($count/2)]; 
		} else { 
			return int(($array[$count/2] + $array[$count/2 - 1]) / 2); 
		} 
	} 

	
    # Open output files:
	my $bed_file = "$out_file.bed";      # Out file 1 - BED file
	my $bedpe_file = "$out_file.bedpe";  # Out file 2 - BEDPE file

	open(my $bed_file_handle,"> $bed_file") or die "Can't open file: $bed_file\n";
	print $bed_file_handle "track name=\"SplitSeek\" description=\"SplitSeek Results\" visibility=1 useScore=0 color=255,0,0\n";
	
	open(my $bedpe_file_handle,"> $bedpe_file") or die "Can't open file: $bedpe_file\n";
		
	my $nr_detected_junctions=0;
	
	print $bedpe_file_handle "r1chr\tr1start\tr1end\tr2chr\tr2start\tr2end\tname\tnreads\tstrand1\tstrand2\tnropp\n";
	
    # Go through junction candidate exon-exon boundaries and print output
	foreach my $group_id (sort {$a <=> $b} keys %grouped_junctions){
		
		foreach my $junction_align2_chr (keys %{$grouped_junctions{$group_id}}){
			
			my @junction_align2_starts = sort {$a <=> $b} keys %{$grouped_junctions{$group_id}{$junction_align2_chr}};
			
			my $i=0;
			
			while($i<@junction_align2_starts){
				
				my $junction_align2_start = $junction_align2_starts[$i];
				my $junction_members=0;
				my $tmp=$i;
				
				# Check if there are enough members in the junction
				while($junction_align2_starts[$tmp]-$junction_align2_start<=$max_dist_in_group){
					
					my @tmp_members_at_pos = @{$grouped_junctions{$group_id}{$junction_align2_chr}{$junction_align2_starts[$tmp]}};
					
					$junction_members += @tmp_members_at_pos;
					$junction_align2_start = $junction_align2_starts[$tmp];
					$tmp++;
					last if !defined($junction_align2_starts[$tmp]);
				}
				
				# Potential splice junction found
				if($junction_members >= $min_members){
					my $j=$i;
					
					my $chr_align2=$junction_align2_chr;
					my $maxpos_align2;
					my $chr_align1;
					my $minpos_align1;
					my $nr_members=0;
					my %junction_unique_start;
					my $nr_unique=0;
					my $nr_opposite_strand=0;
					my $nr_plus_strand1=0;
					my $nr_minus_strand1=0;
					my $nr_plus_strand2=0;
					my $nr_minus_strand2=0;
					my $strand1_out=".";
					my $strand2_out=".";
					my $strand_out="+";
					my @junction1_vec=();
					my @junction2_vec=();
					
					while($junction_align2_starts[$j]-$junction_align2_start <= $max_dist_in_group){
						
						$maxpos_align2=$junction_align2_starts[$j];
						
						my @junction_values = @{$grouped_junctions{$group_id}{$junction_align2_chr}{$junction_align2_starts[$j]}};
						
						for my $tmp_junction (@junction_values){
							my @tmp_array = ($tmp_junction =~ /([^\|]+)/g);
							my $junction_align2_len = $tmp_array[0]; # Length of 2nd split
							my $junction_align2_strand = $tmp_array[1]; # Strand of 2nd split
							my $junction_align1_chr = $tmp_array[2]; # Chromosome for 1st split
							my $junction_align1_end = $tmp_array[3]; # End position for 1st split
							my $junction_align1_len = $tmp_array[4]; # Length of 1st split
							my $junction_align1_strand = $tmp_array[5]; # Strand of 1st split
							
							my $junction_align1_start=$junction_align1_end-$junction_align1_len;
							my $junction_align2_end=$junction_align2_start+$junction_align2_len;

							$nr_members++;
						
							unless(defined($chr_align1)){
								$chr_align1=$junction_align1_chr;
							}
							else{
								if(!($chr_align1 eq $junction_align1_chr)){
									die "Unexpected error. Non-matching chromosomes in predicted junction\n $tmp_junction\n";
								}
							}
						
							unless(defined($minpos_align1)){
								$minpos_align1=$junction_align1_start;
							}
							else{
								if($junction_align1_start<$minpos_align1){
									$minpos_align1=$junction_align1_start;
								}
							}

							unless(defined($maxpos_align2)){
								$maxpos_align2=$junction_align2_end;
							}
							else{
								if($junction_align2_end>$maxpos_align2){
									$maxpos_align2=$junction_align2_end;
								}
							}
							
							push(@junction1_vec,$junction_align1_end);
							push(@junction2_vec,$junction_align2_start);
														
							# This is a key to identify reads with unique starting points
							my $unique_start_key = $junction_align1_start;
							
							# Set the unique start point to the start of the junction read
							# if both anchors are mapping to the same strand
							if($junction_align1_strand eq $junction_align2_strand){
								if($junction_align1_strand eq "+"){
									$unique_start_key = $junction_align1_start;
								}
								if($junction_align1_strand eq "-"){
									$unique_start_key = $junction_align2_end;
								}
							}
							
							unless(defined($junction_unique_start{$unique_start_key})){
								$nr_unique++;
								$junction_unique_start{$unique_start_key}=1;
							}
							else{
								$junction_unique_start{$unique_start_key}++;
							}

							if($junction_align1_strand eq "+"){
								$nr_plus_strand1++;
							}
							if($junction_align1_strand eq "-"){
								$nr_minus_strand1++;
							}
							if($junction_align2_strand eq "+"){
								$nr_plus_strand2++;
							}
							if($junction_align2_strand eq "-"){
								$nr_minus_strand2++;
							}
							
							if(!($junction_align1_strand eq $junction_align2_strand)){
								$nr_opposite_strand++;
							}
						}
						
						$j++;
						
						last if !defined($junction_align2_starts[$j]);
					}
					
					if(defined($strand_specific)){
						if($nr_plus_strand1 >= $nr_minus_strand1){
							$strand1_out = "+";
						}
						else{
							$strand1_out = "-";
						}
						if($nr_plus_strand2 >= $nr_minus_strand2){
							$strand2_out = "+";
						}
						else{
							$strand2_out = "-";
						}
						$strand_out = "+";
						if(($strand1_out eq "-") && ($strand2_out eq "-")){
							$strand_out = "-";
						}
					}

					my $opp_strand_ok = 1;
					
					if(!defined($report_opp_strand)){
						if($nr_opposite_strand>0){
							$opp_strand_ok=0;
						}
					}
					
					
					if($nr_unique>=$min_unique_starts && $nr_members>=$min_members && $opp_strand_ok){

						my $maxpos_align1 = median(\@junction1_vec);
						my $minpos_align2 = median(\@junction2_vec);
						
						my $align1_len = $maxpos_align1-$minpos_align1;
						my $align2_len = $maxpos_align2-$minpos_align2;
						my $distance = $minpos_align2-$maxpos_align1;
						
						# Don't output long range splicing if the 'm' variable was set
						my $create_output = 1;
						
						if(defined($max_dist_out)){
							if(!($chr_align1 eq $chr_align2)){
								$create_output = 0;
							}
							else{
								if($distance>$max_dist_out){
									$create_output = 0;
								}
							}
						}
						
						# Don't output large inserts...
						my $max_insert_size = -10;
						
						if($distance<$max_insert_size){
							$create_output = 0;
						}

						#  Write output to two files:
                        #  1 - A BEDPE file containing all detected events
						#  2 - A BED file containing all events on the same chromosome. May be uploaded to the UCSC genome browser
						if($create_output){
							
							$nr_detected_junctions++;
							
							my $bedpe_name = "event$nr_detected_junctions:r$nr_members:u$nr_unique";
							
							print $bedpe_file_handle "$chr_align1\t$minpos_align1\t$maxpos_align1\t$chr_align2\t$minpos_align2\t$maxpos_align2\t$bedpe_name\t$nr_members\t$strand1_out\t$strand2_out\t$nr_opposite_strand\n";
							
							# Only write BED tracks when the splicing is within the same cromosome...
							if($chr_align1 eq $chr_align2){
								
								my $bed_chr = $chr_align1;
								my $bed_start = "uninitialized";
								my $bed_end = "uninitialized";
								my $bed_name = "uninitialized";
								my $bed_score = $nr_members;
								my $bed_strand = $strand_out;
								my $bed_thick_start = "uninitialized";
								my $bed_thick_end = "uninitialized";
								my $bed_item_rgb = "0";
								my $bed_block_count = "uninitialized";
								my $bed_block_sizes = "uninitialized";
								my $bed_block_starts = "uninitialized";
								
								# Create BED line for an insertion
								if($distance <= 0){
									# Make sure small insertions can be viewed 
									if($distance > -2){
										$minpos_align2 = $minpos_align2-1;
										$maxpos_align1 = $maxpos_align1+1;
									}
									$bed_start = $minpos_align2;
									$bed_end = $maxpos_align1;
									$bed_name = "insert$nr_detected_junctions:r$nr_members:u$nr_unique";
									$bed_thick_start = $bed_start;
									$bed_thick_end = $bed_end;
									$bed_block_count = 1;
									my $bed_len = $maxpos_align1-$minpos_align2;
									$bed_block_sizes = "$bed_len,";
									$bed_block_starts = "0,";
								}
								
								# Create BED line for Splice juncion/deletion
								if($distance>0){
									$bed_start = $minpos_align1;
									$bed_end = $maxpos_align2;
									$bed_name = "junct$nr_detected_junctions:r$nr_members:u$nr_unique";
									$bed_thick_start = $bed_start;
									$bed_thick_end = $bed_end;
									$bed_block_count = 2;
									$bed_block_sizes = "$align1_len,$align2_len,";
									my $start1 = $minpos_align1-$minpos_align1;
									my $start2 = $minpos_align2-$minpos_align1;
									$bed_block_starts = "$start1,$start2,";
								}
								
								print $bed_file_handle "$bed_chr\t$bed_start\t$bed_end\t$bed_name\t$bed_score\t$bed_strand\t$bed_thick_start\t$bed_thick_end\t0\t$bed_block_count\t$bed_block_sizes\t$bed_block_starts\n"; 
								
							}
						}
					}
					$i=$j;
				}
				else{
					$i++;
				}
				
				last if !defined($junction_align2_starts[$i]);
			}
			
		}
	}

	close($bed_file_handle);
	close($bedpe_file_handle);
		
	unless($silent){
		print STDOUT "--- All done! $nr_detected_junctions lines in the result file. ---\n";
	}
}


# Argument and error handling
sub get_args_and_error_check{
	
	if (@ARGV == 0) {pod2usage(-exitval => 2, -verbose => 0);}
	
	my ($in_file, $out_file, $min_members, $min_unique_starts, $max_dist_in_group, $chrmap_file, $create_bed_track, $max_dist_out, $strand_specific, $report_opp_strand, $silent);

	my $result = GetOptions("--help"           => sub{local *_=\$_[1];
							                      pod2usage(-exitval =>2, -verbose => 1)},
		                    "-i=s"             =>\$in_file,
							"-o=s"             =>\$out_file,
							"-reads=i"         =>\$min_members,
							"-unique=i"        =>\$min_unique_starts,
	                        "-dist=i"          =>\$max_dist_in_group,
							"-span=i"          =>\$max_dist_out,  
							"-chrmap=s"        =>\$chrmap_file,
							"-strand!"         =>\$strand_specific,
							"-opp!"            =>\$report_opp_strand,
							"-silent!"         =>\$silent)|| pod2usage(-exitval => 2, -verbose => 1);

	my $error_to_print;

	if(defined($min_members)) {
		if($min_members < 1){
			$error_to_print .= "\tInvalid value of 'reads' $min_members\n"
		}
	}
	else{
		$min_members=2; 	# Set default value for 'reads'
	} 
	
	if(defined($min_unique_starts)) {
		if($min_unique_starts < 1){
			$error_to_print .= "\tInvalid value of 'unique' $min_unique_starts\n"
		}
	}
	else{
		$min_unique_starts=2;  # Set default value for 'unique'
	}

	if(defined($max_dist_in_group)) {
		if($max_dist_in_group < 1){
			$error_to_print .= "\tInvalid value of 'dist' $max_dist_in_group\n"
		}
	}
	else{
		$max_dist_in_group=10;  # Set default value for 'dist'
	}
	
	unless(defined($in_file)) {
		$error_to_print .= "\tNo input file specified.\n"
	}

	unless(defined($out_file)) {
		$error_to_print .= "\tNo output file specified.\n"
	}
	
	
	if(defined($max_dist_out)){
		if($max_dist_out <= 0){
			$error_to_print .= "\tInvalid value of 'span' $max_dist_out\n"
		}
	}

	if(defined $error_to_print) {
		my $error_msg="ERROR(s):\n$error_to_print\n";
		pod2usage(-message => $error_msg, -exitval => 2, -verbose => 0);
	}

	else{
		return ($in_file, $out_file, $min_members, $min_unique_starts, $max_dist_in_group, $chrmap_file, $max_dist_out, $strand_specific, $report_opp_strand, $silent);
	}
	
}

__END__

=head1 NAME
	
splitseek.pl 
	
=head1 SYNOPSIS
	
./splitseek.pl [options] B<--help> B<-i> B<-o> B<-reads> B<-unique> B<-dist> B<-span> B<-chrmap> B<-strand> B<-opp> B<--silent>

=head1 OPTIONS

=over 8

=item [REQUIRED]

=item B<-i>

SplitSeek input file.

=item B<-o>

Output file.

=item [OPTIONAL]

=item B<-reads>

Minimum number of reads required in splice junction (default=2).

=item B<-unique>

Minimum number of uniquely positioned reads in splice junction (default=2).

=item B<-dist>

Maximum distance between two reads that belong to the same junction (default=20).

=item B<-span>

Only report junctions that span this distance or less (default=no limit).

=item B<-chrmap>

A file containing a translation between chromosome names.

=item B<-strand>

Perform strand specific analysis. (default=no)

=item B<-opp>

Report junctions between opposite strands. (default=no)

=item B<--silent>
Do not print status to stdout.

=back

=head1 DESCRIPTION

B<This program> will read the given input file(s) and outputs putative splice junctions.

=cut
