# Supplementary material for: Global and unbiased detection of splice junctions from RNA-seq data
Source: Genome Biol. 2010 Mar 17;11(3):R34. doi: 10.1186/gb-2010-11-3-r34 (PMC2864574; doi:10.1186/gb-2010-11-3-r34)
Supplement: Additional file 1 — SplitSeek. The SplitSeek program code, released as free software under version 3 of the GNU General Public License [19]. [file gb-2010-11-3-r34-S1.gz › splitseek_v1.3.0_GB/splitseek_solid_get_splice_candidates.pl]

#!/usr/bin/perl -w

# Copyright (C) 2009, 2010 Adam Ameur

# This program is free software: you can redistribute it and/or modify
# it under the terms of the GNU General Public License as published by
# the Free Software Foundation, either version 3 of the License, or
# (at your option) any later version.
#
# This program is distributed in the hope that it will be useful,
# but WITHOUT ANY WARRANTY; without even the implied warranty of
# MERCHANTABILITY or FITNESS FOR A PARTICULAR PURPOSE.  See the
# GNU General Public License for more details.
#
# You should have received a copy of the GNU General Public License
# along with this program.  If not, see <http://www.gnu.org/licenses/>.


############################################################################
##
## SplitSeek pre-processing for AB/SOLiD wt files
##
## File: splitseek_solid_get_splice_candidates.pl
##
## Version: 1.3.0
##
## Description: Processes output from the AB/SOLiD whole transcriptome
## pipeline and writes it into a format that can be read by the SplitSeek
## program for ab initio splice junction detection. Each line in the
## output contains information about reads that, after a split, resulted
## in two separate alignments mapping to different genomic locations.
##
## Output: The output format is a BEDPE formatted file with 10 columns:
##  'chr1' 'start1' 'end1' 'chr2' 'start2' 'end2' 'name' 'score' 'strand1' 'strand2'
##   'chr1' - chromosome 1st alignment 
##   'start1' - genomic start position (low coordinate), 1st alignment
##   'end1' - length, 1st alignment
##   'chr2' - chromosome 2nd alignment 
##   'start2' - genomic start position (low coordinate), 2nd alignment
##   'end2' - length, 2nd alignment
##   'name' - bead id
##   'score' - an optional number 
##   'strand1' - strand, 1st alignment
##   'strand2' - strand, 2nd alignment
##
############################################################################ 

use strict;
use warnings;
use Getopt::Long;
use Pod::Usage;
use List::Util qw[min max];

my $splitSeekVersion = "version 1.3.0";

###################
##
## Main program 
## 
###################

# Read command line arguments
my ($in_file, $out_file, $tag_length, $anchor_length, $max_mismatches, $silent) = get_args_and_error_check();

# Set parameters

# Total number of nucleotides allowed to match in both alignments
my $max_overlapping_bases=6; 

# Number of bases required bases that map in each exon
my $minimum_overhang=5; 

# Length of gap between the two anchors
my $gap_length=$tag_length-2*$anchor_length;

# Maximum allowed length for each split alignment after extension
my $max_alignlen = $anchor_length+$gap_length+$max_overlapping_bases;

# Maximum allowed length for the two combined alignments after extension
my $max_alignlen_combined = $tag_length+2*$max_overlapping_bases;

# Minimum allowed length for the two combined alignments after extension
my $min_alignlen_combined = $tag_length-$gap_length;


# Run program and store candidate junctions

unless($silent){
	print STDOUT "--- Running SplitSeek SOLiD pre-processor $splitSeekVersion ---\n";
}

unless($silent){
	print STDOUT " Reading data from '$in_file'\n Identifying candidate junctions from split reads\n";
}

my %junct2junct; # Coordinates junction1 -> junction2 and junction2 -> junction1

# Open outfile and print header
open(OUT_FILE,"> $out_file") or die "Can't open file: $out_file\n";
print OUT_FILE "chr1\tstart1\tend1\tchr2\tstart2\tend2\tname\tscore\tstrand1\tstrand2\n";

get_alignment_pairs();

unless($silent){
	print STDOUT " Extracting additional candidate junctions from reads with single alignment\n";
}

my %single_alignments;

get_additional_candidates();

close(OUT_FILE);

#write_output();

unless($silent){
	print STDOUT "--- All done. ---\n";
}


#########################
##
## End of main program
##
#########################


# For each read with at least 2 split alignments this function returns the alignment
# pair which is most likely to result from a true splicing, indel or similar.
# A number of criteria must be fulfilled for the alignment pairs and nothing is
# reported for reads with no such pair.
sub get_alignment_pairs{

	# Loop through all possible alignment pairs for a read
	# Return a valid split alignment if there is exactly one, otherwise return an empty vector
	sub get_valid_split_alignment_for_read{
		my @alignment_vector = @_;
		
		my $nr_alignments = @alignment_vector;
		
		my @valid_split_alignment = ();
		my $nr_valid_alignments = 0;
		
		# Process all alignment pair combinations
		if($nr_alignments >= 2){              
			
			for(my $i=0; $i<=($#alignment_vector-1); $i++){
				
				my $align1 = $alignment_vector[$i];
				my ($chr1, $start1, $end1, $strand1, $len1, $readpos1, $score1, $mm1) = string2align($align1);
				
				for(my $j=$i+1; $j<=$#alignment_vector; $j++){
					
					my $align2 = $alignment_vector[$j];
					
					my ($chr2, $start2, $end2, $strand2, $len2, $readpos2, $score2, $mm2) = string2align($align2);
					
					# Check if alignment pair is ok by the following criteria
					
					# Check 1 -- The read should not align with full length to any part of the genome
					if($len1 >= ($tag_length-$max_overlapping_bases)){
						@valid_split_alignment = ();
						return(@valid_split_alignment);
					}
					if($len2 >= ($tag_length-$max_overlapping_bases)){
						@valid_split_alignment = ();
						return(@valid_split_alignment);
					}
					
					my $combined_len = $len1+$len2;
					my $combined_len_ok = 1;
					if($len1+$len2>$max_alignlen_combined){
						$combined_len_ok=0;
					}
					# Possible insertion
					if(($chr1 eq $chr2) && abs($start1-$start2)<2*$tag_length){
						if($combined_len<2*$anchor_length){
						$combined_len_ok=0;
						}
					}
					else{
						if($combined_len<$tag_length-1){
						$combined_len_ok=0;
						}
 					}

					# Check 2 -- The combined and individual lengths of alignments
					if($len1<=$max_alignlen && $len2<=$max_alignlen && $combined_len_ok){

						# Check 3
						
						# Make sure that anchors are located at correct position in tag
						#
						# Pos: 1....................22....28...................50
						#             Anchor1                    Anchor2
						# Tag: XXXXXXXXXXXXXXXXXXXXXXYYYZZZXXXXXXXXXXXXXXXXXXXXXX
						#      |                    |      |                    |
						#   relstart1           relend1 relstart2            relend2

						my $pairPositionOk=1;
						
						my $relpos1 = $readpos1;
						my $relpos2 = $readpos2;

						my $relstart1 = min($relpos1,$relpos2);
						my $relend2 = max($relpos1+$len1-1,$relpos2+$len2-1);

						# Both alignments on the same strand...
						if($strand1 eq $strand2){
							# Start of first alignment should be at first position in read
							if(!($relstart1 == 1)){
								$pairPositionOk = 0;
							}
							# End of second alignment should be at last position in read
							if(!($relend2 == $tag_length)){
								$pairPositionOk = 0;
							}
						}
						else{
							if(!( max($relpos1,$relpos2)==1 || min($relpos1+$len1-1,$relpos2+$len2-1)==$tag_length) ){
								$pairPositionOk = 0;
							}
						}
						
						if($pairPositionOk){
														
							# Check 4 -- Optional, exclude pairs with too many mismatches
							my $mismatchesOk = 1;

							if(defined($max_mismatches)){ # Not too many mismatches in align1 and align2 
								if(($mm1+$mm2)>$max_mismatches){
									$mismatchesOk = 0;
								}
							}

							# Check if this pair is valid and store
							if($mismatchesOk){

								$nr_valid_alignments++;
								@valid_split_alignment = ($chr1, $start1, $len1, $strand1, $relpos1, $chr2, $start2, $len2, $strand2, $relpos2);
								
							}
						}
					}
				}
			}
		}

		# Return an empty vector if there are multiple valid split read possibilities
		if($nr_valid_alignments > 1){
			@valid_split_alignment=();
		}
		
		# Make sure that the alignment result is ordered so that the first part of the read comes first in the vector.
		if($nr_valid_alignments == 1){
			my ($chr1_out, $start1_out, $len1_out, $strand1_out, $relpos1_out, $chr2_out, $start2_out, $len2_out, $strand2_out, $relpos2_out) = @valid_split_alignment;
			my @valid_split_alignment_swap = ($chr2_out, $start2_out, $len2_out, $strand2_out, $relpos2_out, $chr1_out, $start1_out, $len1_out, $strand1_out, $relpos1_out);
			# Splicing and indels should be on the same strand
			if($strand1_out eq $strand2_out){
				if($relpos1_out == 1 && ($relpos2_out+$len2_out)==($tag_length+1)){
					return(@valid_split_alignment);
				}
				if($relpos2_out == 1 && ($relpos1_out+$len1_out)==($tag_length+1)){
					return(@valid_split_alignment_swap);
				}
			}
			# Inversions and translocations can be on different strands
			if(!($strand1_out eq  $strand2_out)){
				
				if($relpos1_out == 1 && $relpos2_out == 1){
					return(@valid_split_alignment);
				}
				if((($relpos1_out+$len1_out) == ($tag_length+1)) && (($relpos2_out+$len2_out) ==($tag_length+1))){
					return(@valid_split_alignment_swap);
				}
			}
		}

		@valid_split_alignment=();

		return(@valid_split_alignment);
	}
	
	# Color space reads for the candidate split read junctions
	my %cs_split_junction_reads;

	my $nr_split_junctions=0;
	
	open(IN_FILE,$in_file) or die "Can't open file: $in_file\n";
	
	while(!eof(IN_FILE)){
		
		my $line = <IN_FILE>;
		
		# The input file consists of read headers and color space reads. An example:
		#
		# Read header: >427_21_56_F3,12.-2726046.1.45.35.5##,16.76833264.1.50.37.4##
		# Color space read: T022.0211.220313122220130321.3003.000003.23032210.2
		#
		# Fields in the read header: 
		# 427_21_56_F3 - bead id
		# F3 - primer set
		# 12 - chromosome for 1st alignment
		# ... other fields for 1st alignment
		# 16 - chromosome of 2nd alignment
		# ... other fields for 2nd alignment
		
		# Check if the line is a read header
		if($line =~ /^>([^,]+),(.+)$/){
			my $id = $1;
			my $alignments = $2;
			
			# Get the color space read
			my $cs_read = <IN_FILE>;

			# Make sure that the read don't contain unallowed characters (like dots)
			# In that case the read is not processed
			if($cs_read =~ /^T[0123]+$/){
			
				# Store alignments in a vector
				my @alignment_vector = ($alignments =~ /([^,]+),*/g);
				
				my @valid_split_alignment = get_valid_split_alignment_for_read(@alignment_vector);
				
				my $result_vector = @valid_split_alignment;
				
				# For each valid split alignment, store junction1->junction2 and junction2->junction1 in hash
				if($result_vector > 0){
					
					my ($chr1, $start1, $len1, $strand1, $relpos1, $chr2, $start2, $len2, $strand2, $relpos2) = @valid_split_alignment;
				
					my ($junct1pos, $junct2pos) = ();
					
					# Extract positions for junctions from reads, depending on strand
					if($strand1 eq "+" && $strand2 eq "+"){
						$junct1pos = $start1+$len1;
						$junct2pos = $start2;
					}
					if($strand1 eq "-" && $strand2 eq "-"){
						$junct1pos = $start1;
						$junct2pos = $start2+$len2;
					}
					if($strand1 eq "+" && $strand2 eq "-"){
						$junct1pos = $start1+$len1;
						$junct2pos = $start2+$len2;
					}
					if($strand1 eq "-" && $strand2 eq "+"){
						$junct1pos = $start1;
						$junct2pos = $start2;
					}

					## Create BEDPE output line (0-based)
					my $bedpe_start1 = $start1-1; 
					my $bedpe_end1 = $bedpe_start1+$len1;
					my $bedpe_start2 = $start2-1; 
					my $bedpe_end2 = $bedpe_start2+$len2;
					
					print OUT_FILE "chr$chr1\t$bedpe_start1\t$bedpe_end1\tchr$chr2\t$bedpe_start2\t$bedpe_end2\t$id\t2\t$strand1\t$strand2\n";
					$nr_split_junctions++;
										
					# Make sure identical junction reads are only stored once to reduce memory 
					unless(defined($cs_split_junction_reads{$cs_read})){

						$cs_split_junction_reads{$cs_read} = 1; # store cs read for junction
						
						my $junct_pos_in_read = $len1; ## Junction position in read 

						# Color space sequence in a window surrounding the splice junction
						my $cs_overhang = substr $cs_read, max(2,$junct_pos_in_read-$minimum_overhang), 2*$minimum_overhang;

						my $overhang_is_repeat=0;
										
						# The overhang sequence is not allowed to be a repeat 
						if($cs_overhang =~ /^0+$/){
							$overhang_is_repeat=1;
						}
						if($cs_overhang =~ /^1+$/){
							$overhang_is_repeat=1;
						}
						if($cs_overhang =~ /^2+$/){
							$overhang_is_repeat=1;
						}
						if($cs_overhang =~ /^3+$/){
							$overhang_is_repeat=1;
						}
						
						# Store candidate junction and overhang
						if(!$overhang_is_repeat){
							my $key1="chr$chr1|$junct1pos|$strand1|part1";
							my $val1="chr$chr2|$junct2pos|$len2|$strand2|part2|$cs_overhang";
							
							my $key2="chr$chr2|$junct2pos|$strand2|part2";
							my $val2="chr$chr1|$junct1pos|$len1|$strand1|part1|$cs_overhang";
							
							$junct2junct{$key1}{$id}=$val1;  # stores entry junct1 -> junct2
							$junct2junct{$key2}{$id}=$val2;  # stores entry junct2 -> junct1
						}
					}
				}
			}
		}
		else{
			die "Error in input file on line:\n$line";
		}
	}
		
	unless($silent){
		print "  Nr split junctions: $nr_split_junctions\n";
	}
		
	# Close infile
	close(IN_FILE);
}
	
	
# Go through all reads with only one alignemnt and extract those where the alignment ends at the
# same position as a candidate junction, and where the color sequence of the remaining part of
# the read agrees with the second part of the junction.
sub get_additional_candidates{

	my $nr_additional=0;
	
	## Store additional candidates that have been already processed in these maps
	my %already_seen_matching;
	my %already_seen_non_matching;

	# Maximum number of seen nonmatching candidates to store in hash. Limits memory usage
	my $MAX_NON_MATCHING_LIMIT = 2000000;
	my $nr_seen_non_matching = 0;
	
	open(IN_FILE,$in_file) or die "Can't open file: $in_file\n";
	
	while(!eof(IN_FILE)){
		my $line = <IN_FILE>;
		my %single_read_candidate_junctions;
		
		# Check if the line is a read header. Note that only reads aligning to one single position
		# are extracted by the regexp below
		if($line =~ /^>([^,]+),([^,]+)$/){
			my $single_id = $1;
			my $single_alignment = $2;
			
			# Get the color space read
			my $single_cs_read = <IN_FILE>;
			
			# Don't process read if it has already been seen as non matching
			if(!defined($already_seen_non_matching{$single_cs_read})){

				# Don't process read if it has already been seen as matching
				if(!defined($already_seen_matching{$single_cs_read})){
				
					# Make sure that the read don't contain unallowed characters (like dots)
					# In that case the read is not processed
					if($single_cs_read =~ /^T[0123]+$/){

						my ($single_chr, $single_start, $single_end, $single_strand, $single_len, $single_refpos, $single_score, $single_mm) = string2align($single_alignment);
					
						if(($single_len>=$anchor_length+$gap_length) && ($single_len<=$tag_length-$minimum_overhang)){
														
							my $single_junct_part;
							
							if($single_refpos==1){
								$single_junct_part = "part1";
							}
							if(($single_refpos+$single_len) == ($tag_length+1)){
								$single_junct_part = "part2";
							}
							
							my @possible_junctions = ($single_start, $single_end+1);
							
							my $i = 0;
							my $unique_match_possible=1;
							
							while(($i<=$#possible_junctions) && $unique_match_possible){
								
								my $single_junctpos = $possible_junctions[$i];
								$i++;
								
								my $key="chr$single_chr|$single_junctpos|$single_strand|$single_junct_part";
								
								if(defined($junct2junct{$key})){

									# Stores the position and strand for split reads that agree with the single alignment
									my %matching_other_exon_position;
									
									my @ids = keys %{$junct2junct{$key}};
									my $j = 0;
									
									while(($j<=$#ids) && $unique_match_possible){
										my $other_junct_read_id = $ids[$j];
										$j++;
										
										my $cand_str = $junct2junct{$key}{$other_junct_read_id};
										my ($other_junct_chr, $other_junct_pos, $other_junct_len, $other_junct_strand, $other_junct_part, $other_junct_cs_overhang, $other_key); 
										
										if($cand_str =~ /^([^\|]+)\|([^\|]+)\|([^\|]+)\|([^\|]+)\|([^\|]+)\|([^\|]+)\s*$/){
											$other_junct_chr=$1;
											$other_junct_pos=$2;
											$other_junct_len=$3;
											$other_junct_strand=$4;
											$other_junct_part=$5; # Where in the read the other junction mapping to, first or second part.
											$other_junct_cs_overhang=$6;
											$other_key = "$other_junct_chr|$other_junct_pos|$other_junct_strand";
										}
										
										unless(defined($matching_other_exon_position{$other_key})){
											
											# Extract color space sequences for the junctions in the single read and the other read
											# If the sequences match the single read is considered to map the junction
											
											my $junct_pos_in_single_read = -1;
											
											if($single_junct_part eq "part1"){
												$junct_pos_in_single_read = $single_len;
											}
											if($single_junct_part eq "part2"){
												$junct_pos_in_single_read = $tag_length+1-$single_len;
											}
											
											# A substring in a window surrounding the splice junction, found from the split read
											my $offset=3; # A small offset is added to the window since the positions are not always exact
											my $single_junct_subsequence = substr $single_cs_read, max(2,$junct_pos_in_single_read-$minimum_overhang-$offset), 2*($minimum_overhang+$offset);
											if($single_junct_subsequence =~ /$other_junct_cs_overhang/){												
																								
												my $nr_bases_in_other_junct = $tag_length-$single_len;
												my $result_string = "undefined";
												
												# If the longer matching sequence corresponds to the first part of the read...
												if($single_junct_part eq "part1"){
													my $other_junct_start;
													if($other_junct_strand eq "+"){
														$other_junct_start=$other_junct_pos;
													}
													if($other_junct_strand eq "-"){
														$other_junct_start=$other_junct_pos-$nr_bases_in_other_junct;
													}
													# Create BEDPE output line (0-based)
													my $bedpe_single_start = $single_start-1; 
													my $bedpe_single_end = $single_start+$single_len;
													my $bedpe_other_start = $other_junct_start-1; 
													my $bedpe_other_end = $bedpe_other_start+$nr_bases_in_other_junct;
													
													$result_string = "chr$single_chr\t$bedpe_single_start\t$bedpe_single_end\t$other_junct_chr\t$bedpe_other_start\t$bedpe_other_end\t$single_id\t1\t$single_strand\t$other_junct_strand";
												}
												# If the longer matching sequence corresponds to the second part of the read...
												if($single_junct_part eq "part2"){
													my $other_junct_start;
													if($other_junct_strand eq "+"){
														$other_junct_start=$other_junct_pos-$nr_bases_in_other_junct;
													}
													if($other_junct_strand eq "-"){
														$other_junct_start=$other_junct_pos;
													}
													
													# Create BEDPE output line (0-based)
													my $bedpe_single_start = $single_start-1; 
													my $bedpe_single_end = $single_start+$single_len;
													my $bedpe_other_start = $other_junct_start-1; 
													my $bedpe_other_end = $bedpe_other_start+$nr_bases_in_other_junct;
													
													$result_string = "$other_junct_chr\t$bedpe_other_start\t$bedpe_other_end\tchr$single_chr\t$bedpe_single_start\t$bedpe_single_end\t$single_id\t1\t$other_junct_strand\t$single_strand";
												}
												
												# Store matching in hash...
												if(!($result_string eq "undefined")){
													
													# The previously detected split read candidates that match the single read...
													my @previous_matchings = keys %matching_other_exon_position;
													
													if(@previous_matchings > 0){
														my $prev_str = $previous_matchings[0];
														if($prev_str =~  /^([^\|]+)\|([^\|]+)\|([^\|]+)\s*$/){
															my $prev_chr = $1;
															my $prev_pos = $2;
															my $prev_strand = $3;
															
															# If there are at least two different split read candidates that agree with the
															# single read, then abort the search is aborted and no result will be reported 
															if(!(($prev_chr eq $other_junct_chr) && ($prev_strand eq $other_junct_strand) && (abs($prev_pos-$other_junct_pos)<$gap_length+$max_overlapping_bases))){
																$matching_other_exon_position{$other_key} = "found";
																$single_read_candidate_junctions{$other_junct_read_id}=$result_string;
																my $ids_len=@ids;
																$unique_match_possible=0;
															}
														} 
													}
													else{
														$matching_other_exon_position{$other_key} = "found";
														$single_read_candidate_junctions{$other_junct_read_id}=$result_string;
													}
												}
											}
										}
									}
								}
							}
														
							# Output the additional single reads that map uniquely to a candidate splice junction
							my @single_cand_ids = keys %single_read_candidate_junctions;
						
							if(@single_cand_ids == 1){
								my $additional_junction = $single_read_candidate_junctions{$single_cand_ids[0]};
								$already_seen_matching{$single_cs_read} = $additional_junction;
								$nr_additional++;
								print OUT_FILE "$additional_junction\n";
							}
							else{
								if($nr_seen_non_matching <= $MAX_NON_MATCHING_LIMIT){
									$nr_seen_non_matching++;
									$already_seen_non_matching{$single_cs_read} = 1;
								}
							}
						}
					}
				}
				else{ # This are reads that were already seen as matching
					my $already_seen_junction = $already_seen_matching{$single_cs_read};
					# Make sure the correct read id is reported in the output..
					my @junction_vector = ($already_seen_junction =~ /([^\t]+)\t*/g);
					$junction_vector[6] = $single_id;
					print OUT_FILE "$junction_vector[0]\t$junction_vector[1]\t$junction_vector[2]\t$junction_vector[3]\t$junction_vector[4]\t$junction_vector[5]\t$single_id\t$junction_vector[7]\t$junction_vector[8]\t$junction_vector[9]\n";
					$nr_additional++;
				}
			}
		}
	}
			
	unless($silent){
		print "  Nr additional: $nr_additional\n";
	}
	
	close(IN_FILE);
	
}


# Converts a string to a vector containing information on an alignment
sub string2align{

	my $alignment_string = $_[0];
	
	if($alignment_string =~ /^([^\.]+)\.([^\.]+)\.([^\.]+)\.([^\.]+)\.([^\.]+)\.(\d+)[^\d]*$/){
		my $chr = $1;
		my $ref_pos = $2;
		my $start_in_read = $3;
		my $len = $4;
		my $score = $5;
		my $mismatches = $6;

		my $strand="+";
		my $start=abs($ref_pos);
		my $end=$start+($len-1);
		
		if($ref_pos<0){
			$strand = "-";
		}
		
		return($chr, $start, $end, $strand, $len, $start_in_read, $score, $mismatches);
	}
	else{
		die "Error in function string2align!!!\n Alignment string '$alignment_string' doesn't match regexp.\n"; 
	}
}


# Argument and error handling
sub get_args_and_error_check{
	
	if (@ARGV == 0) {pod2usage(-exitval => 2, -verbose => 0);}
	
	my ($in_file, $out_file, $tag_length, $anchor_length, $max_mismatches, $silent);

	my $result = GetOptions("--help"           => sub{local *_=\$_[1];
							                      pod2usage(-exitval =>2, -verbose => 1)},
		                    "-i=s"             =>\$in_file,
							"-o=s"             =>\$out_file,
							"-t=i"             =>\$tag_length,
							"-a=i"             =>\$anchor_length,
							"-mm=i"            =>\$max_mismatches,
							"-silent!"         =>\$silent) || pod2usage(-exitval => 2, -verbose => 1);

	my $error_to_print;

	if(defined($tag_length)) {
		if($tag_length < 1){
			$error_to_print .= "\tInvalid value of 't' $tag_length\n"
		}
	}
	else{
		$tag_length=50; 	# Set default value for 't'
	} 
	
	if(defined($anchor_length)) {
		if($anchor_length < 1){
			$error_to_print .= "\tInvalid value of 'a' $anchor_length\n"
		}
	}
	else{
		$anchor_length=22; 	# Set default value for 'a'
	}

	if(defined($max_mismatches)) {
		if($max_mismatches < 1){
			$error_to_print .= "\tInvalid value of 'mm' $max_mismatches\n"
		}
	}
			
	unless(defined($in_file)) {
		$error_to_print .= "\tNo input file specified.\n"
	}

	unless(defined($out_file)) {
		$error_to_print .= "\tNo output file specified.\n"
	}
	
	if(defined $error_to_print) {
		my $error_msg="ERROR(s):\n$error_to_print\n";
		pod2usage(-message => $error_msg, -exitval => 2, -verbose => 0);
	}
	else{
		return ($in_file, $out_file, $tag_length, $anchor_length, $max_mismatches, $silent);
	}
	
}

__END__

=head1 NAME
	
splitseek_preproc_solid.pl 
	
=head1 SYNOPSIS
	
./splitseek_solid_get_splice_candidates.pl [options] B<--help> B<-i> B<-o> B<-t> B<-a> B<-mm> B<--silent>

=head1 OPTIONS

=over 8

=item [REQUIRED]

=item B<-i>

Input file, created by the AB/SOLiD whole transcriptome aligmnent program.

=item B<-o>

Output file.

=item [OPTIONAL]

=item B<-t>

Read length (default=50).

=item B<-a>

Length of 'anchors' in split read alignment (default=22).

=item B<-mm>

Maximum number of combined mismatches in both parts of the split alignment. No limit if not set.

=item B<--silent>
Do not print status to stdout.

=back

=head1 DESCRIPTION

B<This program> reads a AB/SOLiD input file and writes an output file that can be used as input to the SplitSeek program.

=cut
